# Supplementary material for: Genome-wide identification and analysis of RING finger gene family and the self-compatibility-associated SBP1 gene in goji berry (Lycium barbarum)
Source: Front Plant Sci. 2026 Jun 30;17:1863389. doi: 10.3389/fpls.2026.1863389 (PMC13365326; doi:10.3389/fpls.2026.1863389)
Supplement: Supplementary file 1 [file DataSheet1.zip]

Archive with 15 entries (7 files):
- Supplementary Materials/
- Supplementary Materials/Supplementary Material 1/
- Supplementary Materials/Supplementary Material 1/Supplementary Table S1.xlsx
- Supplementary Materials/Supplementary Material 2/
- Supplementary Materials/Supplementary Material 2/Supplementary Table S2 .xlsx
- Supplementary Materials/Supplementary Material 3/
- Supplementary Materials/Supplementary Material 3/Supplementary Table S3.xlsx
- Supplementary Materials/Supplementary Material 4/
- Supplementary Materials/Supplementary Material 4/Supplementary Table S4.xlsx
- Supplementary Materials/Supplementary Material 5/
- Supplementary Materials/Supplementary Material 5/Supplementary Table S5.xlsx
- Supplementary Materials/Supplementary Material 6/
- Supplementary Materials/Supplementary Material 6/Supplementary Table S6.xlsx
- Supplementary Materials/Supplementary Material 7/
- Supplementary Materials/Supplementary Material 7/Supplementary Fig. 1.docx
