# Supplementary material for: Genome-wide identification and analysis of RING finger gene family and the self-compatibility-associated SBP1 gene in goji berry (Lycium barbarum)
Source: Front Plant Sci. 2026 Jun 30;17:1863389. doi: 10.3389/fpls.2026.1863389 (PMC13365326; doi:10.3389/fpls.2026.1863389)
Supplement: Supplementary file 1 [file DataSheet1.zip › Supplementary Materials/Supplementary Material 1/Supplementary Table S1.xlsx]

## Sheet: Supplementary Table S1
Physicochemical properties of RING Finger proteins in L. barbarum
Protein ID	Length (aa)	MW (Da)	PI	GRAVY	SL	Domain
>rna-XM_060316220.1	526	59404.2	4.96	-0.687	Nucleus	RING-HC
>rna-XM_060355602.1	581	64335.7	6.79	0.242	Nucleus	RING-H2
>rna-XM_060322021.1	431	48168.9	8.79	-0.62	Nucleus	RING-HC
>rna-XM_060315142.1	375	40340	4.6	-0.657	Nucleus	RING-H2
>rna-XM_060361410.1	181	20300	4.7	-0.892	Nucleus	RING-H2
>rna-XM_060319261.1	257	28381.9	7.02	-0.493	Nucleus	RINGv
>rna-XM_060356094.1	319	36374.5	6.1	-0.39	Mitochondrion	RING-HC
>rna-XM_060359302.1	884	98546.5	8.76	-0.507	Nucleus	RING-HC
>rna-XM_060357045.1	358	40416.6	4.98	-0.468	Nucleus	RING-H2
>rna-XM_060361406.1	254	28610.6	4.87	-0.596	Nucleus	RING-H2
>rna-XM_060340355.1	149	16853.9	8.47	0.058	Nucleus	RING-H2
>rna-XM_060347194.1	210	23218.5	8.58	-0.22	Nucleus	RING-H2
>rna-XM_060316211.1	556	63240.3	5.03	-0.756	Nucleus	RING-HC
>rna-XM_060345645.1	240	26909.8	7.02	-0.21	Nucleus	RING-H2
>rna-XM_060317484.1	182	19946.9	6.49	0.034	Nucleus	RING-H2
>rna-XM_060362034.1	289	32205.4	6.66	-0.393	Nucleus	RING-H2
>rna-XM_060351411.1	301	33027	5.26	-0.052	Nucleus	RING-H2
>rna-XM_060342993.1	422	46895	6.28	-0.395	Nucleus	RING-H2
>rna-XM_060341884.1	420	46364.9	6.72	-0.116	Nucleus	RINGv
>rna-XM_060344949.1	189	20618.5	6.98	-0.179	Nucleus	RING-H2
>rna-XM_060342989.1	344	38657.6	6.18	-0.389	Nucleus	RING-H2
>rna-XM_060341632.1	326	35908.3	6.64	-0.445	Nucleus	RING-H2
>rna-XM_060341418.1	355	39272.7	4.73	-0.886	Nucleus	RING-H2
>rna-XM_060340763.1	882	101003	5.43	-0.765	Nucleus	RING-HC
>rna-XM_060343580.1	492	57241.2	5.37	-0.496	Nucleus	RING-HC
>rna-XM_060334997.1	268	30205.3	4.32	-0.461	Nucleus	RING-H2
>rna-XM_060341093.1	315	34834.6	7.09	-0.719	Nucleus	RING-H2
>rna-XM_060342142.1	843	96685.8	5.96	-0.674	Nucleus	RING-HC
>rna-XM_060340735.1	308	34808.8	8.11	-0.362	Mitochondrion	RING-HC
>rna-XM_060341888.1	402	44298.7	8.77	-0.043	Nucleus	RINGv
>rna-XM_060341413.1	378	41929.8	4.87	-0.848	Nucleus	RING-H2
>rna-XM_060344010.1	189	20026.2	8.93	0.114	Nucleus	RING-H2
>rna-XM_060343579.1	529	61389.2	4.87	-0.593	Nucleus	RING-HC
>rna-XM_060340764.1	774	88702.2	5.34	-0.744	Nucleus	RING-HC
>rna-XM_060344733.1	178	21293.2	9.24	-0.069	Nucleus	RING-H2
>rna-XM_060336237.1	333	38061.7	5.42	-0.697	Nucleus	RING-H2
>rna-XM_060341246.1	250	28410.2	6.56	-0.62	Nucleus	RING-HC
>rna-XM_060348325.1	387	41314.5	4.55	-0.774	Nucleus	RING-H2
>rna-XM_060345607.1	544	59927.3	6.13	-0.825	Nucleus	RING-H2
>rna-XM_060348595.1	389	43707.7	9.23	-0.449	Nucleus	RING-H2
>rna-XM_060349065.1	482	55230.8	6.02	-0.472	Nucleus	RING-HC
>rna-XM_060347544.1	239	26983.9	4.94	-0.785	Nucleus	RING-H2
>rna-XM_060346351.1	171	18995.1	6.63	0.17	Nucleus	RING-H2
>rna-XM_060348776.1	312	35145.5	7.53	-0.065	Nucleus	RING-H2
>rna-XM_060345609.1	517	57098.3	6.08	-0.831	Nucleus	RING-H2
>rna-XM_060345587.1	516	57058.1	6.62	-0.23	Nucleus	RINGv
>rna-XM_060345455.1	227	25955.1	8.46	-0.172	Nucleus	RING-H2
>rna-XM_060346182.1	226	24177.7	4.59	-0.103	Nucleus	RINGv
>rna-XM_060350056.1	251	28127	7.62	-0.367	Nucleus	RING-H2
>rna-XM_060347895.1	318	36095.1	6.34	-0.356	Mitochondrion	RING-HC
>rna-XM_060347854.1	370	41634.3	7.3	0.034	Nucleus	RING-H2
>rna-XM_060345685.1	290	32865.5	8.85	0.005	Nucleus	RING-H2
>rna-XM_060350379.1	223	24797.7	5.13	0.022	Nucleus	RING-H2
>rna-XM_060352187.1	311	35730.8	6.34	-0.485	Nucleus	RING-H2
>rna-XM_060352588.1	380	42132	7.93	-0.136	Nucleus	RING-HC
>rna-XM_060354864.1	311	36924	4.03	-0.951	Nucleus	RING-H2
>rna-XM_060352920.1	301	33826.3	8.44	-0.557	Nucleus	RING-HC
>rna-XM_060355175.1	297	33534.9	6.26	-0.343	Nucleus	RING-H2
>rna-XM_060353624.1	670	75572.5	6.44	-0.424	Nucleus	RING-HC
>rna-XM_060350993.1	165	18933.8	4.91	0.018	Nucleus	RING-H2
>rna-XM_060352218.1	421	46251.4	8.56	-0.21	Nucleus	RING-H2
>rna-XM_060350812.1	230	26036.5	5.81	-0.217	Nucleus	RING-H2
>rna-XM_060354879.1	270	31708.9	4.22	-0.738	Nucleus	RING-H2
>rna-XM_060354190.1	174	20167	9.61	-0.755	Nucleus	RING-H2
>rna-XM_060350872.1	391	43745.5	8	-0.104	Nucleus	RING-H2
>rna-XM_060352918.1	326	36428.4	8.26	-0.46	Nucleus	RING-HC
>rna-XM_060355000.1	174	19764.2	5.52	-0.38	Nucleus	RING-H2
>rna-XM_060353627.1	623	70555.8	7.29	-0.45	Nucleus	RING-HC
>rna-XM_060355549.1	398	45913.3	8.82	-0.394	Nucleus	RING-H2
>rna-XM_060352257.1	311	34940.5	5.19	-0.521	Nucleus	RING-H2
>rna-XM_060351627.1	336	37704.9	5.18	-0.327	Nucleus	RING-H2
>rna-XM_060353629.1	544	61573.1	6.71	-0.429	Nucleus	RING-HC
>rna-XM_060359451.1	179	20149.9	6.28	-0.213	Nucleus	RING-H2
>rna-XM_060357580.1	668	74102.7	6.61	-0.626	Nucleus	RING-HC
>rna-XM_060356898.1	275	30218.4	5.64	-0.177	Nucleus	RING-H2
>rna-XM_060356423.1	723	78587.2	7.86	-0.286	Nucleus	RING-H2
>rna-XM_060357410.1	333	37554.3	6.3	-0.502	Mitochondrion	RING-HC
>rna-XM_060358352.1	342	38389.7	7.19	-0.325	Nucleus	RING-H2
>rna-XM_060359694.1	416	48332.4	9.55	-0.429	Nucleus	RING-H2
>rna-XM_060312353.1	393	44061	10.01	-0.458	Nucleus	RING-H2
>rna-XM_060312366.1	504	58482.3	5.4	-0.477	Nucleus	RING-HC
>rna-XM_060362442.1	298	33408.5	7.55	0.032	Cell membrane	RING-H2
>rna-XM_060362407.1	327	37064.1	6.4	-0.425	Mitochondrion	RING-HC
>rna-XM_060361961.1	403	44694	8.99	-0.371	Nucleus	RING-H2
>rna-XM_060362588.1	191	21304	4.72	-0.415	Nucleus	RING-H2
>rna-XM_060363080.1	359	38689.2	5.34	-0.14	Nucleus	RING-H2
>rna-XM_060312379.1	218	24162.6	6.37	-0.041	Nucleus	RING-HC
>rna-XM_060312365.1	545	62808	5.5	-0.569	Nucleus	RING-HC
>rna-XM_060313699.1	270	30486.4	7.63	-0.349	Nucleus	RING-H2
>rna-XM_060313701.1	244	27659.5	8.36	-0.215	Nucleus	RING-H2
>rna-XM_060311923.1	357	39885.2	5.62	-0.241	Nucleus	RING-H2
>rna-XM_060312364.1	554	63811.1	5.55	-0.559	Nucleus	RING-HC
>rna-XM_060312960.1	222	24764.4	7.12	-0.17	Nucleus	RING-HC
>rna-XM_060313590.1	523	57912.7	8.82	-0.201	Nucleus	RINGv
>rna-XM_060360377.1	332	38236.1	8.42	-0.42	Nucleus	RING-HC
>rna-XM_060360956.1	164	17766.5	8	0.288	Nucleus	RING-H2
>rna-XM_060313591.1	488	53984.2	8.97	-0.154	Nucleus	RINGv
>rna-XM_060311738.1	294	34263.8	6.42	-0.534	Nucleus	RING-H2
>rna-XM_060312362.1	588	67284.8	5.47	-0.594	Nucleus	RING-HC
>rna-XM_060362775.1	203	22550.7	5.26	-0.139	Nucleus	RING-H2
>rna-XM_060361772.1	848	94894	5.71	-0.597	Nucleus	RING-HC
>rna-XM_060312374.1	244	27125	6.06	-0.02	Nucleus	RING-HC
>rna-XM_060313118.1	376	41643.2	5.41	-0.127	Nucleus	RING-H2
>rna-XM_060313527.1	714	77998.5	8.52	-0.286	Nucleus	RING-H2
>rna-XM_060360413.1	203	23329.5	6.15	-0.222	Nucleus	RING-H2
>rna-XM_060361237.1	253	29203.7	5.72	0.03	Nucleus	RING-H2
>rna-XM_060313117.1	372	41120.7	5.57	-0.026	Nucleus	RING-H2
>rna-XM_060362537.1	208	23027.5	8.59	-0.218	Nucleus	RING-H2
>rna-XM_060361940.1	305	33958.2	5.18	-0.317	Nucleus	RING-H2
>rna-XM_060315990.1	457	51074	9.26	-0.516	Nucleus	RING-H2
>rna-XM_060315953.1	162	18779.5	8.92	-0.69	Nucleus	RING-H2
>rna-XM_060317304.1	352	39958.1	5.95	-0.542	Nucleus	RING-H2
>rna-XM_060317574.1	187	19580.7	8.02	0.227	Nucleus	RING-H2
>rna-XM_060315268.1	260	28946.8	4.8	-0.195	Nucleus	RING-H2
>rna-XM_060315658.1	503	55641.5	5.94	-0.405	Mitochondrion	RING-H2
>rna-XM_060318193.1	310	35058.1	8.11	-0.334	Mitochondrion	RING-HC
>rna-XM_060315340.1	374	42088.3	9.09	-0.232	Nucleus	RING-H2
>rna-XM_060315114.1	154	17519.4	9.96	-0.579	Nucleus	RING-H2
>rna-XM_060317135.1	349	39139.2	5.05	0.126	Nucleus	RING-H2
>rna-XM_060317463.1	538	62434.7	5.35	-0.58	Nucleus	RING-HC
>rna-XM_060315952.1	202	22995	9.65	-0.756	Nucleus	RING-H2
>rna-XM_060315080.1	396	45398.1	6.11	-0.333	Nucleus	RING-H2
>rna-XM_060315115.1	153	17391.3	9.96	-0.559	Nucleus	RING-H2
>rna-XM_060319253.1	433	48048	8.87	-0.15	Nucleus	RINGv
>rna-XM_060322157.1	247	28342.9	4.57	-0.624	Nucleus	RING-H2
>rna-XM_060318559.1	283	31852.2	7.98	0.004	Nucleus	RING-H2
>rna-XM_060319109.1	395	44031.7	9.22	-0.738	Nucleus	RING-H2
>rna-XM_060319251.1	506	56286	8.7	-0.269	Nucleus	RINGv
>rna-XM_060318601.1	179	19530.5	6.86	-0.056	Nucleus	RING-H2
>rna-XM_060319252.1	477	52448.5	8.73	-0.349	Nucleus	RINGv
>rna-XM_060319573.1	230	25961.3	5.15	-0.435	Nucleus	RING-H2
>rna-XM_060319083.1	255	28033.2	5.41	-0.515	Nucleus	RINGv
>rna-XM_060319250.1	507	56415.2	8.59	-0.276	Nucleus	RINGv
>rna-XM_060320132.1	219	24352.8	5.96	-0.011	Nucleus	RING-HC
>rna-XM_060318751.1	806	89645	6.12	-0.502	Nucleus	RING-HC
>rna-XM_060320475.1	182	19834.2	5.07	-0.192	Nucleus	RINGv
>rna-XM_060319574.1	166	18480.6	4.68	-0.683	Nucleus	RING-H2
>rna-XM_060321308.1	362	41181.8	8.41	-0.172	Mitochondrion	RING-HC
>rna-XM_060321309.1	305	34919.5	8.55	-0.319	Mitochondrion	RING-HC
>rna-XM_060321537.1	422	47588.7	5.28	-0.786	Nucleus	RING-HC
>rna-XM_060318308.1	185	21101.5	6.49	0.103	Nucleus	RING-H2
>rna-XM_060322721.1	331	37756.2	8.88	-0.249	Nucleus	RING-HC
>rna-XM_060323861.1	788	87881.9	5.83	-0.633	Nucleus	RING-HC
>rna-XM_060322627.1	172	19721.8	5.76	-0.017	Nucleus	RING-H2
>rna-XM_060324298.1	347	39524.9	9.25	-0.403	Nucleus	RING-H2
>rna-XM_060323825.1	659	75906.6	6.38	-0.608	Nucleus	RING-HC
>rna-XM_060325028.1	378	42285.3	9.33	-0.696	Nucleus	RING-HC
>rna-XM_060325025.1	430	47957.1	9.41	-0.544	Nucleus	RING-HC
>rna-XM_060325683.1	248	27637.8	8.38	-0.101	Nucleus	RING-H2
>rna-XM_060323967.1	369	41437.3	8.76	-0.295	Nucleus	RING-H2
>rna-XM_060325026.1	413	46089	9.43	-0.559	Nucleus	RING-HC
>rna-XM_060325682.1	252	28138.5	8.5	-0.106	Nucleus	RING-H2
>rna-XM_060323879.1	713	79417.3	6.33	-0.742	Nucleus	RING-HC
>rna-XM_060327837.1	341	37803	5.27	0.266	Nucleus	RING-H2
>rna-XM_060329690.1	211	23955.2	6.7	-0.382	Nucleus	RING-H2
>rna-XM_060328493.1	165	19172.3	6.51	-0.11	Nucleus	RING-H2
>rna-XM_060329687.1	230	25865.4	6.7	-0.242	Nucleus	RING-H2
>rna-XM_060328135.1	692	77589.9	7.79	-0.436	Nucleus	RING-HC
>rna-XM_060328380.1	376	40115.3	7.47	-0.475	Nucleus	RING-H2
>rna-XM_060329244.1	263	28868.9	4.52	-0.514	Nucleus	RING-H2
>rna-XM_060329525.1	522	57660.3	6.1	-0.479	Nucleus	RING-H2
>rna-XM_060330282.1	233	25357.5	7.98	0.206	Nucleus	RING-H2
>rna-XM_060329785.1	186	21023.9	5.08	-0.181	Nucleus	RING-H2
>rna-XM_060326753.1	406	46113.4	5.34	-0.475	Nucleus	RING-H2
>rna-XM_060330281.1	235	25431.5	7.58	0.204	Nucleus	RING-H2
>rna-XM_060330285.1	218	23534.4	8.93	0.039	Nucleus	RING-H2
>rna-XM_060329372.1	235	26072.1	7.04	0.041	Nucleus	RING-H2
>rna-XM_060329533.1	184	20646.1	6.5	0.091	Nucleus	RING-H2
>rna-XM_060328753.1	233	25722.8	7.05	0.144	Nucleus	RING-H2
>rna-XM_060326938.1	259	29288.5	8.02	-0.224	Nucleus	RING-HC
>rna-XM_060329373.1	233	25420.6	8.01	0.214	Nucleus	RING-H2
>rna-XM_060326777.1	214	24989	5.23	-0.512	Nucleus	RING-H2
>rna-XM_060328754.1	219	23666.4	7.97	0.062	Nucleus	RING-H2
>rna-XM_060333385.1	206	21982.3	8.45	-0.02	Nucleus	RING-H2
>rna-XM_060331630.1	518	57752.8	8.64	-0.285	Nucleus	RINGv
>rna-XM_060332932.1	271	30107.5	7.13	-0.158	Nucleus	RING-H2
>rna-XM_060333706.1	296	34111.8	7.58	-0.359	Nucleus	RING-H2
>rna-XM_060334439.1	190	22294	3.98	-0.969	Nucleus	RING-H2
>rna-XM_060331463.1	494	55801.3	5.15	-1.059	Nucleus	RING-HC
>rna-XM_060332553.1	291	32592.5	8.67	-0.236	Nucleus	RING-H2
>rna-XM_060333625.1	239	26160.2	4.97	0.343	Nucleus	RING-H2
>rna-XM_060331462.1	511	57918.7	5.09	-1.056	Nucleus	RING-HC
>rna-XM_060333029.1	328	36158.2	4.84	-0.676	Nucleus	RINGv
>rna-XM_060331366.1	349	39055.1	5.24	-0.405	Nucleus	RING-HC
>rna-XM_060335374.1	228	26044	5.13	-0.771	Nucleus	RING-H2
>rna-XM_060337543.1	220	24064.2	6.87	-0.218	Nucleus	RING-HC
>rna-XM_060337753.1	192	21992.2	5.13	-0.229	Nucleus	RINGv
>rna-XM_060337814.1	375	41741.4	5.96	-0.221	Nucleus	RING-H2
>rna-XM_060337194.1	369	41450.2	4.14	-0.491	Nucleus	RING-H2
>rna-XM_060337195.1	357	40099.6	4.07	-0.506	Nucleus	RING-H2
>rna-XM_060339165.1	271	29527.2	4.98	-0.165	Nucleus	RING-H2
>rna-XM_060339032.1	248	26308.8	5.58	-0.03	Nucleus	RING-H2
>rna-XM_060339375.1	251	29240.7	5.05	-0.217	Nucleus	RING-H2
>rna-XM_060338103.1	241	26261.4	5.08	0.393	Nucleus	RING-H2
>rna-XM_060337502.1	246	26285	4.69	0.339	Nucleus	RING-H2
>rna-XM_060337691.1	375	41614	5.69	-0.335	Nucleus	RING-H2
>rna-XM_060337380.1	305	34658.7	7.87	-0.325	Mitochondrion	RING-HC
>rna-XM_060336667.1	174	18922	8.52	0.124	Nucleus	RING-H2
>rna-XM_060337196.1	355	39872.3	4.07	-0.511	Nucleus	RING-H2
>rna-XM_060336076.1	225	25561.1	4.78	-0.736	Nucleus	RING-H2
>rna-XM_060337346.1	200	20952.1	8.59	0.216	Nucleus	RING-H2
>rna-XM_060339676.1	456	51226	5.73	-0.91	Nucleus	RING-HC
>rna-XM_060335995.1	703	75954.3	8.35	-0.32	Nucleus	RING-H2
>rna-XM_060337119.1	224	24520.7	6.28	-0.257	Nucleus	RING-HC
>rna-XM_060357446.1	348	39023.9	6.33	-0.645	Nucleus	RING-HC
>rna-XM_060343438.1	339	38500.9	5.6	-0.631	Nucleus	RING-HC
>rna-XM_060348651.1	337	37760.8	6.44	-0.586	Nucleus	RING-HC
>rna-XM_060351514.1	351	38704.3	6.48	-0.698	Nucleus	RING-HC
>rna-XM_060357984.1	338	37470.7	6.37	-0.495	Nucleus	RING-HC
>rna-XM_060319712.1	307	34485	6.02	-0.623	Nucleus	RING-HC
>rna-XM_060319711.1	329	37061.9	6.08	-0.622	Nucleus	RING-HC
>rna-XM_060323896.1	360	40746.9	6.9	-0.663	Nucleus	RING-HC
>rna-XM_060337022.1	323	35964.7	5.89	-0.474	Nucleus	RING-HC
