# Supplementary material for: Genome-wide identification and analysis of RING finger gene family and the self-compatibility-associated SBP1 gene in goji berry (Lycium barbarum)
Source: Front Plant Sci. 2026 Jun 30;17:1863389. doi: 10.3389/fpls.2026.1863389 (PMC13365326; doi:10.3389/fpls.2026.1863389)
Supplement: Supplementary file 1 [file DataSheet1.zip › Supplementary Materials/Supplementary Material 2/Supplementary Table S2 .xlsx]

## Sheet: Supplementary Table S2
Ka/Ks ratios of tandemly duplicated gene pairs in L. barbarum
Seq_1	Seq_2	Ka	Ks	Ka_Ks
rna-XM_060320379.1	rna-XM_060318487.1	0.0560147	0.42014	0.133324
rna-XM_060313117.1	rna-XM_060313118.1	0.204967	0.650241	0.315217
rna-XM_060313118.1	rna-XM_060362442.1	0.449644	1.2371	0.363468
rna-XM_060361237.1	rna-XM_060311923.1	0.194527	0.527714	0.368622
rna-XM_060315952.1	rna-XM_060315953.1	0.371885	1.08615	0.342386
rna-XM_060329372.1	rna-XM_060329373.1	0.188961	0.547717	0.344997
rna-XM_060329373.1	rna-XM_060330281.1	0.0819282	0.198146	0.413474
rna-XM_060330282.1	rna-XM_060328754.1	0.131648	0.433398	0.303757
rna-XM_060328754.1	rna-XM_060328753.1	0.112452	0.345757	0.325234
rna-XM_060328753.1	rna-XM_060330285.1	0.0828578	0.300031	0.276164
