# Supplementary material for: Genome-wide identification and analysis of RING finger gene family and the self-compatibility-associated SBP1 gene in goji berry (Lycium barbarum)
Source: Front Plant Sci. 2026 Jun 30;17:1863389. doi: 10.3389/fpls.2026.1863389 (PMC13365326; doi:10.3389/fpls.2026.1863389)
Supplement: Supplementary file 1 [file DataSheet1.zip › Supplementary Materials/Supplementary Material 3/Supplementary Table S3.xlsx]

## Sheet: Supplementary Table S3
Ka/Ks ratios of segmentally duplicated gene pairs in L. barbarum
Seq_1	Seq_2	Ka	Ks	Ka/Ks
rna-XM_060356094.1	rna-XM_060347895.1	0.0371094	0.525454	0.0706235
rna-XM_060319261.1	rna-XM_060346182.1	0.465675	1.28849	0.361412
rna-XM_060362034.1	rna-XM_060350056.1	0.292905	1.08488	0.269988
rna-XM_060357446.1	rna-XM_060351514.1	0.144893	0.84414	0.171646
rna-XM_060357045.1	rna-XM_060351627.1	0.174561	0.601148	0.290379
rna-XM_060359302.1	rna-XM_060361772.1	0.15351	0.551815	0.278191
rna-XM_060362034.1	rna-XM_060315268.1	0.30933	1.08436	0.285266
rna-XM_060361410.1	rna-XM_060319573.1	0.282492	0.829931	0.34038
rna-XM_060357446.1	rna-XM_060323896.1	0.210638	0.963449	0.218629
rna-XM_060317484.1	rna-XM_060325682.1	0.172103	0.765677	0.224772
rna-XM_060345645.1	rna-XM_060332932.1	0.263947	0.738878	0.357226
rna-XM_060343579.1	rna-XM_060312362.1	0.298924	2.66817	0.112033
rna-XM_060342989.1	rna-XM_060317304.1	0.278822	1.05601	0.264034
rna-XM_060342993.1	rna-XM_060315340.1	0.420662	2.18321	0.19268
rna-XM_060344010.1	rna-XM_060317574.1	0.15717	1.4037	0.111968
rna-XM_060340735.1	rna-XM_060318193.1	0.0412195	0.445875	0.0924463
rna-XM_060341632.1	rna-XM_060322627.1	0.490619	2.04765	0.239601
rna-XM_060342989.1	rna-XM_060326753.1	0.525167	1.58072	0.332234
rna-XM_060344733.1	rna-XM_060328493.1	0.549923	NaN	NaN
rna-XM_060344010.1	rna-XM_060337346.1	0.291515	1.49941	0.19442
rna-XM_060350379.1	rna-XM_060350872.1	0.550337	NaN	NaN
rna-XM_060345587.1	rna-XM_060313590.1	0.371904	2.53589	0.146656
rna-XM_060350379.1	rna-XM_060313117.1	0.584871	NaN	NaN
rna-XM_060347895.1	rna-XM_060362407.1	0.0920695	2.31711	0.0397347
rna-XM_060350056.1	rna-XM_060315268.1	0.366121	1.29409	0.282917
rna-XM_060345685.1	rna-XM_060318559.1	0.19385	0.888551	0.218164
rna-XM_060346182.1	rna-XM_060320475.1	0.140548	0.432666	0.324843
rna-XM_060350872.1	rna-XM_060313117.1	0.550507	1.71368	0.321242
rna-XM_060351514.1	rna-XM_060323896.1	0.176463	0.96291	0.18326
rna-XM_060357410.1	rna-XM_060362407.1	0.0598362	0.520813	0.11489
rna-XM_060359451.1	rna-XM_060329533.1	0.307322	0.60241	0.510154
rna-XM_060358352.1	rna-XM_060337691.1	0.310417	1.45655	0.213118
rna-XM_060312379.1	rna-XM_060320132.1	0.108189	0.620886	0.17425
rna-XM_060313590.1	rna-XM_060319250.1	0.164241	0.617116	0.266143
rna-XM_060311923.1	rna-XM_060326753.1	0.566324	NaN	NaN
rna-XM_060319109.1	rna-XM_060328380.1	0.423888	1.94273	0.218192
rna-XM_060318601.1	rna-XM_060329533.1	0.435938	3.10735	0.140292
rna-XM_060319711.1	rna-XM_060337022.1	0.164448	0.96206	0.170933
rna-XM_060323967.1	rna-XM_060324298.1	0.380252	1.45943	0.260548
rna-XM_060324298.1	rna-XM_060333706.1	0.35718	1.15344	0.309666
rna-XM_060323967.1	rna-XM_060333706.1	0.206006	0.794358	0.259337
rna-XM_060326753.1	rna-XM_060329525.1	0.261197	0.874864	0.298558
rna-XM_060329533.1	rna-XM_060329785.1	0.253202	0.581765	0.435231
rna-XM_060333385.1	rna-XM_060337346.1	0.284849	1.23226	0.231161
rna-XM_060333385.1	rna-XM_060339032.1	0.441076	1.15125	0.383127
rna-XM_060333625.1	rna-XM_060337502.1	0.0624761	0.530662	0.117732
rna-XM_060333029.1	rna-XM_060337753.1	0.191956	0.641843	0.29907
rna-XM_060337814.1	rna-XM_060337691.1	0.154231	0.50566	0.305009
rna-XM_060337543.1	rna-XM_060337119.1	0.12333	0.74339	0.165902
rna-XM_060339032.1	rna-XM_060337346.1	0.299438	1.22898	0.243648
