# Supplementary material for: Genome-wide identification and analysis of RING finger gene family and the self-compatibility-associated SBP1 gene in goji berry (Lycium barbarum)
Source: Front Plant Sci. 2026 Jun 30;17:1863389. doi: 10.3389/fpls.2026.1863389 (PMC13365326; doi:10.3389/fpls.2026.1863389)
Supplement: Supplementary file 1 [file DataSheet1.zip › Supplementary Materials/Supplementary Material 4/Supplementary Table S4.xlsx]

## Sheet: Supplementary Table S4
Homology of RING Finger genes between L. barbarum and N. tabacum
Seq_1	Seq_2	Ka	Ks	Ka/Ks
rna-XM_060322021.1	rna-XM_016658389.1	0.0542812	0.217599	0.249455
rna-XM_060361406.1	rna-XM_016647257.1	0.116731	0.435641	0.267952
rna-XM_060344010.1	rna-XM_016647066.1	0.0753169	0.852264	0.0883727
rna-XM_060350812.1	rna-XM_016638658.1	0.105689	0.443918	0.238083
rna-XM_060312362.1	rna-XM_016584125.1	0.0615246	0.161427	0.38113
rna-XM_060312374.1	rna-XM_016584130.1	0.0416255	0.258952	0.160746
rna-XM_060315990.1	rna-XM_016660551.1	0.123847	0.596988	0.207453
rna-XM_060318559.1	rna-XM_016652801.1	0.124911	0.44661	0.279688
rna-XM_060325025.1	rna-XM_016658389.1	0.114092	0.495302	0.230349
rna-XM_060329533.1	rna-XM_016652250.1	0.122073	0.305696	0.399329
rna-XM_060331630.1	rna-XM_016644085.1	0.0519574	0.272136	0.190924
rna-XM_060337502.1	rna-XM_016655074.1	0.0289575	0.240605	0.120353
rna-XM_060337691.1	rna-XM_016585744.1	0.0482384	0.266996	0.180671
