# Supplementary material for: Genome-wide identification and analysis of RING finger gene family and the self-compatibility-associated SBP1 gene in goji berry (Lycium barbarum)
Source: Front Plant Sci. 2026 Jun 30;17:1863389. doi: 10.3389/fpls.2026.1863389 (PMC13365326; doi:10.3389/fpls.2026.1863389)
Supplement: Supplementary file 1 [file DataSheet1.zip › Supplementary Materials/Supplementary Material 5/Supplementary Table S5.xlsx]

## Sheet: Supplementary Table S5
Homology of RING Finger genes between L. barbarum and A. thaliana
Seq_1	Seq_2	Ka	Ks	Ka/Ks
rna-gnl|JCVI|mRNA.AT1G53820.1	rna-XM_060362034.1	0.486415	2.70443	0.179859
rna-gnl|JCVI|mRNA.AT1G72310.1	rna-XM_060362034.1	0.513371	2.58529	0.198574
rna-gnl|JCVI|mRNA.AT1G18910.1	rna-XM_060340355.1	0.17823	NaN	NaN
rna-gnl|JCVI|mRNA.AT1G74770.1	rna-XM_060340355.1	0.20594	1.89762	0.108526
rna-gnl|JCVI|mRNA.AT1G32361.1	rna-XM_060357045.1	0.792146	4.38135	0.180799
rna-gnl|JCVI|mRNA.AT1G32740.1	rna-XM_060357446.1	0.366378	2.49585	0.146795
rna-gnl|JCVI|mRNA.AT1G76410.1	rna-XM_060344010.1	0.260244	2.49617	0.104257
rna-gnl|JCVI|mRNA.AT1G20823.1	rna-XM_060344010.1	0.212334	NaN	NaN
rna-gnl|JCVI|mRNA.AT1G22500.1	rna-XM_060342993.1	0.552929	NaN	NaN
rna-gnl|JCVI|mRNA.AT1G35330.1	rna-XM_060342993.1	0.589373	NaN	NaN
rna-gnl|JCVI|mRNA.AT1G55250.1	rna-XM_060340763.1	0.31336	1.92017	0.163194
rna-gnl|JCVI|mRNA.AT1G45976.1	rna-XM_060343438.1	0.242342	2.26649	0.106924
rna-gnl|JCVI|mRNA.AT1G55530.1	rna-XM_060341413.1	0.335077	2.60707	0.128526
rna-gnl|JCVI|mRNA.AT1G18660.4	rna-XM_060349065.1	0.315194	1.53358	0.205528
rna-gnl|JCVI|mRNA.AT1G53820.1	rna-XM_060350056.1	0.494578	NaN	NaN
rna-gnl|JCVI|mRNA.AT1G72310.1	rna-XM_060350056.1	0.528458	NaN	NaN
rna-gnl|JCVI|mRNA.AT1G63840.1	rna-XM_060350993.1	0.283216	1.15045	0.246179
rna-gnl|JCVI|mRNA.AT1G23980.1	rna-XM_060358352.1	0.299546	1.59225	0.188127
rna-gnl|JCVI|mRNA.AT1G74990.1	rna-XM_060312374.1	0.386279	NaN	NaN
rna-gnl|JCVI|mRNA.AT1G03365.1	rna-XM_060361772.1	0.527366	NaN	NaN
rna-gnl|JCVI|mRNA.AT1G08050.1	rna-XM_060313527.1	0.355447	NaN	NaN
rna-gnl|JCVI|mRNA.AT1G76410.1	rna-XM_060317574.1	0.280208	NaN	NaN
rna-gnl|JCVI|mRNA.AT1G20823.1	rna-XM_060317574.1	0.255475	NaN	NaN
rna-gnl|JCVI|mRNA.AT1G22500.1	rna-XM_060315340.1	0.56363	NaN	NaN
rna-gnl|JCVI|mRNA.AT1G72310.1	rna-XM_060315268.1	0.562984	2.46884	0.228036
rna-gnl|JCVI|mRNA.AT1G53820.1	rna-XM_060315268.1	0.478771	NaN	NaN
rna-gnl|JCVI|mRNA.AT1G63170.1	rna-XM_060317135.1	0.43032	1.59507	0.269781
rna-gnl|JCVI|mRNA.AT1G74990.1	rna-XM_060320132.1	0.418588	NaN	NaN
rna-gnl|JCVI|mRNA.AT1G19310.1	rna-XM_060320132.1	0.365843	NaN	NaN
rna-gnl|JCVI|mRNA.AT1G02860.1	rna-XM_060322721.1	0.216093	NaN	NaN
rna-gnl|JCVI|mRNA.AT1G32340.1	rna-XM_060323825.1	0.323396	2.45961	0.131482
rna-gnl|JCVI|mRNA.AT1G04360.1	rna-XM_060323967.1	0.378045	NaN	NaN
rna-gnl|JCVI|mRNA.AT1G32530.1	rna-XM_060323879.1	0.304911	2.46864	0.123514
rna-gnl|JCVI|mRNA.AT1G20823.1	rna-XM_060333385.1	0.418385	NaN	NaN
rna-gnl|JCVI|mRNA.AT1G66620.1	rna-XM_060331366.1	0.688751	1.88348	0.36568
rna-gnl|JCVI|mRNA.AT1G76410.1	rna-XM_060333385.1	0.43187	3.56219	0.121237
rna-gnl|JCVI|mRNA.AT1G04360.1	rna-XM_060333706.1	0.366304	NaN	NaN
rna-gnl|JCVI|mRNA.AT1G20823.1	rna-XM_060337346.1	0.39059	NaN	NaN
rna-gnl|JCVI|mRNA.AT1G23980.1	rna-XM_060337691.1	0.354579	2.88083	0.123082
rna-gnl|JCVI|mRNA.AT2G17450.1	rna-XM_060344010.1	0.43344	NaN	NaN
rna-gnl|JCVI|mRNA.AT2G16090.1	rna-XM_060312362.1	0.207156	NaN	NaN
rna-gnl|JCVI|mRNA.AT2G18650.1	rna-XM_060315658.1	0.379752	1.64885	0.230313
rna-gnl|JCVI|mRNA.AT2G01735.1	rna-XM_060327837.1	0.340453	2.21103	0.153979
rna-gnl|JCVI|mRNA.AT2G17450.1	rna-XM_060333385.1	0.426116	NaN	NaN
rna-gnl|JCVI|mRNA.AT2G17730.2	rna-XM_060333625.1	0.197243	1.54348	0.127792
rna-gnl|JCVI|mRNA.AT2G17730.2	rna-XM_060337502.1	0.165486	1.88723	0.0876872
rna-gnl|JCVI|mRNA.AT2G17450.1	rna-XM_060337346.1	0.378619	2.10161	0.180156
rna-gnl|JCVI|mRNA.AT2G17450.1	rna-XM_060339032.1	0.497096	NaN	NaN
