# Supplementary material for: Genome-wide identification and analysis of RING finger gene family and the self-compatibility-associated SBP1 gene in goji berry (Lycium barbarum)
Source: Front Plant Sci. 2026 Jun 30;17:1863389. doi: 10.3389/fpls.2026.1863389 (PMC13365326; doi:10.3389/fpls.2026.1863389)
Supplement: Supplementary file 1 [file DataSheet1.zip › Supplementary Materials/Supplementary Material 6/Supplementary Table S6.xlsx]

## Sheet: Supplementary Table S6
Homology of RING Finger genes between L. barbarum and S. lycopersicum
Seq_1	Seq_2	Ka	Ks	Ka/Ks
rna-XM_060355602.1	rna-XM_010323702.3	0.0312988	0.179983	0.173899
rna-XM_060322021.1	rna-XM_004242303.4	0.0638943	0.187516	0.340741
rna-XM_060322021.1	rna-XM_004240462.4	0.15611	0.543507	0.287228
rna-XM_060322021.1	rna-XM_004247172.4	0.128255	0.574418	0.223278
rna-XM_060319261.1	rna-XM_004241141.4	0.0934198	0.436738	0.213904
rna-XM_060319261.1	rna-XM_004240339.4	0.257061	0.669977	0.383685
rna-XM_060319261.1	rna-XM_004246321.4	0.474828	1.27891	0.371275
rna-XM_060356094.1	rna-XM_004234919.4	0.0474943	0.459305	0.103405
rna-XM_060356094.1	rna-NM_001329441.1	0.0204931	0.236486	0.0866568
rna-XM_060359302.1	rna-XM_004229426.4	0.167838	0.495137	0.338973
rna-XM_060357045.1	rna-XM_004241911.4	0.0843454	0.322735	0.261346
rna-XM_060357045.1	rna-XM_004246135.4	0.207495	0.615823	0.336939
rna-XM_060361406.1	rna-XM_004241868.4	0.103373	0.304848	0.339097
rna-XM_060340355.1	rna-XM_004242117.4	0.096735	0.304432	0.317756
rna-XM_060316211.1	rna-XM_004241356.4	0.0342275	0.220835	0.154991
rna-XM_060345645.1	rna-XM_004243356.4	0.31038	0.998377	0.310884
rna-XM_060362034.1	rna-XM_004235474.4	0.27927	1.09366	0.255354
rna-XM_060362034.1	rna-XM_004241875.4	0.133738	0.451574	0.296159
rna-XM_060362034.1	rna-XM_004252577.4	0.298687	1.03639	0.2882
rna-XM_060342993.1	rna-XM_004238486.4	0.158294	0.439888	0.35985
rna-XM_060342993.1	rna-XM_004252756.4	0.458105	NaN	NaN
rna-XM_060344949.1	rna-XM_004228865.4	0.107163	0.551801	0.194205
rna-XM_060342989.1	rna-XM_004237907.4	0.116262	0.347374	0.334689
rna-XM_060342989.1	rna-XM_004250074.4	0.611322	1.56332	0.39104
rna-XM_060342989.1	rna-XM_004252665.4	0.371611	1.01141	0.367418
rna-XM_060341632.1	rna-XM_004229213.4	0.171183	0.841861	0.203338
rna-XM_060341632.1	rna-XM_010328353.3	0.491508	NaN	NaN
rna-XM_060340763.1	rna-XM_004228548.3	0.0652695	0.261279	0.249808
rna-XM_060342142.1	rna-XM_010314495.3	0.0495509	0.202157	0.245111
rna-XM_060340735.1	rna-XM_004228631.2	0.0098593	0.246643	0.0399739
rna-XM_060341413.1	rna-XM_026030196.1	0.0787413	0.224744	0.35036
rna-XM_060344010.1	rna-XM_004232537.4	0.312261	2.96882	0.10518
rna-XM_060344010.1	rna-XM_019211709.2	0.322276	2.57685	0.125066
rna-XM_060344010.1	rna-XM_004234457.4	0.387631	3.56144	0.108841
rna-XM_060344010.1	rna-XM_004238404.4	0.0727491	0.785536	0.0926108
rna-XM_060344010.1	rna-XM_004253070.4	0.205511	1.04286	0.197064
rna-XM_060343579.1	rna-XM_004230804.4	0.294483	1.84035	0.160015
rna-XM_060343579.1	rna-XM_004238164.4	0.0490021	0.308948	0.15861
rna-XM_060343579.1	rna-XM_004252733.4	0.230372	0.694363	0.331775
rna-XM_060341246.1	rna-XM_004228450.4	0.117216	0.357979	0.327439
rna-XM_060341246.1	rna-XM_004250842.4	0.143384	0.740621	0.1936
rna-XM_060348595.1	rna-XM_004236208.4	0.0869645	0.612373	0.142012
rna-XM_060348776.1	rna-XM_026030082.1	0.0935943	0.514258	0.181999
rna-XM_060345587.1	rna-XM_004246617.4	0.0980783	0.245097	0.400162
rna-XM_060345587.1	rna-XM_004251079.4	0.404096	3.22072	0.125468
rna-XM_060346182.1	rna-XM_004246321.4	0.0456052	0.258969	0.176103
rna-XM_060346182.1	rna-XM_004249625.4	0.198559	0.55705	0.356448
rna-XM_060350056.1	rna-XM_004235474.4	0.128609	0.480776	0.267502
rna-XM_060350056.1	rna-XM_004241875.4	0.262072	1.11902	0.234198
rna-XM_060350056.1	rna-XM_004252577.4	0.311173	1.21451	0.256212
rna-XM_060347895.1	rna-XM_004229940.4	0.0845558	3.59211	0.0235393
rna-XM_060347895.1	rna-XM_004234919.4	0.0195907	0.174467	0.112289
rna-XM_060347895.1	rna-NM_001329441.1	0.0428638	0.516638	0.0829667
rna-XM_060345685.1	rna-XM_004246674.2	0.0748895	0.357062	0.209738
rna-XM_060345685.1	rna-XM_004249464.4	0.259865	0.91165	0.285049
rna-XM_060350379.1	rna-XM_010328714.3	0.671882	NaN	NaN
rna-XM_060350379.1	rna-XM_004234902.4	0.240345	0.412799	0.582231
rna-XM_060350379.1	rna-XM_004245468.4	0.518335	NaN	NaN
rna-XM_060352187.1	rna-XM_004245198.4	0.0541409	0.214168	0.252796
rna-XM_060355175.1	rna-XM_004246136.4	0.110499	0.543178	0.203431
rna-XM_060353624.1	rna-NM_001247118.2	0.0271627	0.208179	0.130477
rna-XM_060350993.1	rna-XM_004245531.4	0.0532283	1.09472	0.0486228
rna-XM_060350993.1	rna-XM_004244569.4	0.225813	1.53349	0.147254
rna-XM_060352218.1	rna-XM_004245189.4	0.0371002	0.191326	0.193911
rna-XM_060350812.1	rna-XM_004245447.3	0.0732044	0.393277	0.186139
rna-XM_060354190.1	rna-XM_004242658.3	0.161388	0.892432	0.18084
rna-XM_060350872.1	rna-XM_010328714.3	0.581532	1.91946	0.302967
rna-XM_060350872.1	rna-XM_004245468.4	0.0702679	0.516725	0.135987
rna-XM_060350872.1	rna-XM_010328705.3	0.524318	3.88718	0.134884
rna-XM_060355000.1	rna-XM_004252020.1	0.10048	0.309301	0.324861
rna-XM_060355549.1	rna-XM_004251576.4	0.0936786	0.456311	0.205295
rna-XM_060352257.1	rna-XM_004245159.4	0.0524891	0.158896	0.330336
rna-XM_060351627.1	rna-XM_004241911.4	0.19036	0.760313	0.250371
rna-XM_060351627.1	rna-XM_004246135.4	0.063275	0.28884	0.219066
rna-XM_060359451.1	rna-XM_026030452.1	0.271002	1.02991	0.263132
rna-XM_060356898.1	rna-XM_004239858.4	0.016241	0.202813	0.0800785
rna-XM_060356423.1	rna-XM_004239615.4	0.0356019	0.372706	0.0955228
rna-XM_060357410.1	rna-XM_004229940.4	0.0679778	0.65401	0.10394
rna-XM_060357410.1	rna-XM_004240022.4	0.0157693	0.282358	0.0558486
rna-XM_060357410.1	rna-XM_004248034.4	0.0550327	0.662473	0.0830716
rna-XM_060358352.1	rna-XM_004232236.4	0.327618	1.70634	0.192
rna-XM_060358352.1	rna-XM_026030082.1	0.339114	1.20115	0.282323
rna-XM_060358352.1	rna-XM_004238636.4	0.0708997	0.268266	0.264289
rna-XM_060312353.1	rna-XM_004230799.4	0.0446085	0.552189	0.0807849
rna-XM_060362407.1	rna-XM_004229940.4	0.0289096	0.27086	0.106733
rna-XM_060362407.1	rna-XM_004234919.4	0.0779735	2.2954	0.0339694
rna-XM_060362407.1	rna-XM_004240022.4	0.0609518	0.563134	0.108237
rna-XM_060362407.1	rna-XM_004248034.4	0.0622636	0.614681	0.101294
rna-XM_060361961.1	rna-XM_004230125.3	0.114756	0.668963	0.171544
rna-XM_060363080.1	rna-XM_004231087.4	0.0955853	0.791623	0.120746
rna-XM_060313699.1	rna-XM_004250942.4	0.11574	0.823208	0.140596
rna-XM_060313590.1	rna-XM_004246617.4	0.390955	1.91506	0.204147
rna-XM_060313590.1	rna-XM_004251079.4	0.0542431	0.276559	0.196136
rna-XM_060360377.1	rna-XM_004250721.4	0.0698643	0.180328	0.387429
rna-XM_060360956.1	rna-XM_004231179.4	0.141286	0.676792	0.208758
rna-XM_060312362.1	rna-XM_004230804.4	0.0390258	0.210325	0.18555
rna-XM_060312362.1	rna-XM_004238164.4	0.313411	3.31362	0.0945827
rna-XM_060362775.1	rna-XM_004229803.4	0.0323986	0.237737	0.136279
rna-XM_060361772.1	rna-XM_004229426.4	0.0520175	0.180258	0.288573
rna-XM_060361772.1	rna-XM_004247503.4	0.580435	2.87095	0.202175
rna-XM_060312374.1	rna-XM_004230809.4	0.0401606	0.218987	0.183392
rna-XM_060312374.1	rna-XM_004232046.4	0.391637	2.0156	0.194303
rna-XM_060312374.1	rna-XM_004248673.4	0.142457	0.486921	0.292566
rna-XM_060313527.1	rna-XM_004251103.4	0.060507	0.365672	0.165468
rna-XM_060360413.1	rna-XM_004250942.4	0.880571	NaN	NaN
rna-XM_060361237.1	rna-XM_004231308.4	0.170861	0.200942	0.8503
rna-XM_060361237.1	rna-XM_004237907.4	0.495451	1.77052	0.279834
rna-XM_060313117.1	rna-XM_010328714.3	0.497129	1.34161	0.370547
rna-XM_060313117.1	rna-XM_004234902.4	0.546357	NaN	NaN
rna-XM_060313117.1	rna-XM_004245468.4	0.576241	2.19135	0.262961
rna-XM_060313117.1	rna-XM_010328705.3	0.476778	1.36571	0.349106
rna-XM_060362537.1	rna-XM_010328404.3	0.0735328	0.620009	0.1186
rna-XM_060362537.1	rna-XM_004248017.4	0.163243	1.01648	0.160597
rna-XM_060361940.1	rna-XM_004229470.3	0.0523718	0.338433	0.154748
rna-XM_060315990.1	rna-XM_004242680.4	0.167369	0.977214	0.171271
rna-XM_060317304.1	rna-XM_004237907.4	0.26344	1.02284	0.257556
rna-XM_060317304.1	rna-XM_004252665.4	0.17269	0.371119	0.465322
rna-XM_060317574.1	rna-XM_004232537.4	0.291334	NaN	NaN
rna-XM_060317574.1	rna-XM_004238404.4	0.173903	1.08089	0.160889
rna-XM_060317574.1	rna-XM_004253070.4	0.102678	0.661161	0.1553
rna-XM_060315268.1	rna-XM_004235474.4	0.391409	1.51767	0.257901
rna-XM_060315268.1	rna-XM_004241875.4	0.309724	1.24671	0.248433
rna-XM_060315268.1	rna-XM_004252577.4	0.137151	0.458395	0.299198
rna-XM_060315658.1	rna-XM_004242605.3	0.104899	0.350732	0.299085
rna-XM_060318193.1	rna-XM_004228631.2	0.0441498	0.510833	0.086427
rna-XM_060317135.1	rna-XM_004252534.4	0.17725	0.399205	0.444007
rna-XM_060317463.1	rna-XM_004230804.4	0.290879	1.71921	0.169193
rna-XM_060317463.1	rna-XM_004238164.4	0.199809	0.66817	0.29904
rna-XM_060317463.1	rna-XM_004252733.4	0.0818352	0.231322	0.353773
rna-XM_060315080.1	rna-XM_026031938.1	0.18756	0.65843	0.28486
rna-XM_060318559.1	rna-XM_004246674.2	0.217789	1.08572	0.200595
rna-XM_060318559.1	rna-XM_004249464.4	0.139631	0.548264	0.254678
rna-XM_060319109.1	rna-XM_004240322.4	0.0907729	1.50836	0.0601799
rna-XM_060318601.1	rna-XM_004249350.4	0.0494058	0.490445	0.100737
rna-XM_060319573.1	rna-XM_004241868.4	0.254137	0.893145	0.284541
rna-XM_060319083.1	rna-XM_004240339.4	0.0974613	0.290646	0.335327
rna-XM_060319083.1	rna-XM_004241141.4	0.226952	0.655689	0.346128
rna-XM_060319250.1	rna-XM_004251079.4	0.171417	0.742799	0.230772
rna-XM_060320132.1	rna-XM_004230809.4	0.137264	0.715975	0.191716
rna-XM_060320132.1	rna-XM_004248673.4	0.0488722	0.361995	0.135008
rna-XM_060320475.1	rna-XM_004241141.4	0.395063	1.24565	0.317155
rna-XM_060320475.1	rna-XM_004246321.4	0.145713	0.414432	0.351596
rna-XM_060320475.1	rna-XM_004249625.4	0.114348	0.214897	0.532106
rna-XM_060321308.1	rna-XM_004249244.4	0.0831378	0.342113	0.243013
rna-XM_060321537.1	rna-XM_010323807.3	0.568038	NaN	NaN
rna-XM_060321537.1	rna-XM_004249132.4	0.0281549	0.331855	0.0848408
rna-XM_060322721.1	rna-NM_001319324.3	0.0413471	0.292308	0.141451
rna-XM_060322627.1	rna-XM_004229213.4	0.470826	1.54815	0.304122
rna-XM_060322627.1	rna-XM_010328353.3	0.219242	0.666121	0.329132
rna-XM_060324298.1	rna-XM_004247185.4	0.108147	0.650672	0.166209
rna-XM_060324298.1	rna-XM_004247671.4	0.38154	1.2879	0.296249
rna-XM_060325025.1	rna-XM_004242303.4	0.131585	0.538678	0.244274
rna-XM_060325025.1	rna-XM_004247172.4	0.0652814	0.182231	0.358235
rna-XM_060325025.1	rna-XM_019215585.2	0.691205	2.08374	0.331714
rna-XM_060323967.1	rna-XM_004240964.4	0.17845	0.886552	0.201285
rna-XM_060323967.1	rna-XM_004247671.4	0.0662958	0.45749	0.144912
rna-XM_060323967.1	rna-XM_004247185.4	0.42945	1.67169	0.256895
rna-XM_060325682.1	rna-XM_010323825.3	0.0755852	0.438542	0.172356
rna-XM_060323879.1	rna-XM_004244493.4	0.185794	0.773495	0.240201
rna-XM_060323879.1	rna-XM_004245833.3	0.28561	1.57627	0.181193
rna-XM_060327837.1	rna-XM_010321257.3	0.0754877	0.40106	0.18822
rna-XM_060328493.1	rna-XM_004237383.4	0.0868267	0.613282	0.141577
rna-XM_060328135.1	rna-XM_010314431.2	0.0419898	0.241301	0.174014
rna-XM_060328380.1	rna-XM_010320952.3	0.133789	0.827499	0.161679
rna-XM_060328380.1	rna-XM_004240322.4	0.385847	NaN	NaN
rna-XM_060329244.1	rna-XM_004236795.4	0.185726	1.1998	0.154798
rna-XM_060329525.1	rna-XM_026030612.1	0.17059	0.396199	0.430567
rna-XM_060329525.1	rna-XM_004237907.4	0.565516	1.61996	0.349093
rna-XM_060329525.1	rna-XM_004250074.4	0.35725	0.962647	0.371112
rna-XM_060329785.1	rna-XM_026030452.1	0.078897	0.28097	0.280802
rna-XM_060326753.1	rna-XM_004231308.4	0.474456	NaN	NaN
rna-XM_060326753.1	rna-XM_004237907.4	0.546798	1.67059	0.327308
rna-XM_060326753.1	rna-XM_026030612.1	0.268494	0.737345	0.364136
rna-XM_060326753.1	rna-XM_004250074.4	0.149539	0.429898	0.347847
rna-XM_060329372.1	rna-XM_004249816.4	0.220676	0.783664	0.281595
rna-XM_060329533.1	rna-XM_026030452.1	0.275479	0.614271	0.448466
rna-XM_060329533.1	rna-XM_004249350.4	0.545915	NaN	NaN
rna-XM_060333385.1	rna-XM_004232537.4	0.237628	1.69552	0.14015
rna-XM_060333385.1	rna-XM_019211709.2	0.348416	1.23413	0.282318
rna-XM_060333385.1	rna-XM_004234457.4	0.151322	0.950095	0.15927
rna-XM_060331630.1	rna-XM_010325629.3	0.0514865	0.191835	0.268389
rna-XM_060332932.1	rna-XM_004243356.4	0.119151	0.435408	0.273653
rna-XM_060333706.1	rna-XM_004240964.4	0.223606	0.939869	0.237912
rna-XM_060333706.1	rna-XM_004247671.4	0.229846	0.844682	0.272109
rna-XM_060333706.1	rna-XM_004247185.4	0.400092	NaN	NaN
rna-XM_060333625.1	rna-XM_004232475.4	0.0669787	0.627406	0.106755
rna-XM_060333625.1	rna-XM_004234473.4	0.0453539	0.340655	0.133137
rna-XM_060333029.1	rna-XM_004233023.4	0.181725	0.554326	0.327831
rna-XM_060333029.1	rna-XM_004234034.4	0.0549898	0.24246	0.2268
rna-XM_060337543.1	rna-XM_004233360.4	0.0592927	0.377673	0.156995
rna-XM_060337543.1	rna-XM_004232046.4	0.126156	0.705291	0.17887
rna-XM_060337753.1	rna-XM_004233023.4	0.0865691	0.244778	0.353663
rna-XM_060337753.1	rna-XM_004234034.4	0.197778	0.510156	0.387681
rna-XM_060337753.1	rna-XM_004240339.4	0.554506	2.34191	0.236775
rna-XM_060337753.1	rna-XM_010325373.3	0.443689	2.07793	0.213525
rna-XM_060337814.1	rna-XM_004233287.4	0.0714972	0.320994	0.222737
rna-XM_060337814.1	rna-XM_004232236.4	0.179346	0.552798	0.324433
rna-XM_060337194.1	rna-XM_004233352.4	0.31253	0.887666	0.352081
rna-XM_060337194.1	rna-XM_010317896.3	0.142387	0.227959	0.624618
rna-XM_060337194.1	rna-XM_010320588.3	0.511775	NaN	NaN
rna-XM_060339032.1	rna-XM_019211709.2	0.271574	0.701291	0.387249
rna-XM_060339032.1	rna-XM_004232537.4	0.247545	1.19915	0.206434
rna-XM_060339032.1	rna-XM_004234457.4	0.393794	0.937971	0.419836
rna-XM_060339375.1	rna-XM_010319003.1	0.201174	0.331835	0.606246
rna-XM_060337502.1	rna-XM_004232475.4	0.0320703	0.263548	0.121686
rna-XM_060337502.1	rna-XM_004234473.4	0.0949711	0.594809	0.159666
rna-XM_060337691.1	rna-XM_004233287.4	0.135989	0.676144	0.201125
rna-XM_060337691.1	rna-XM_004232236.4	0.0547392	0.294959	0.185582
rna-XM_060337691.1	rna-XM_026030082.1	0.322763	2.2179	0.145527
rna-XM_060337691.1	rna-XM_004238636.4	0.316913	1.15045	0.275469
rna-XM_060336076.1	rna-XM_004233346.4	0.0391734	0.132698	0.295207
rna-XM_060336076.1	rna-XM_004232086.4	0.130841	0.41246	0.317221
rna-XM_060337346.1	rna-XM_004232537.4	0.088095	0.601153	0.146543
rna-XM_060337346.1	rna-XM_019211709.2	0.261725	1.2346	0.211991
rna-XM_060337346.1	rna-XM_004234457.4	0.226135	1.51186	0.149574
rna-XM_060337346.1	rna-XM_004238404.4	0.273603	NaN	NaN
rna-XM_060339676.1	rna-XM_004232859.4	0.0711385	0.21311	0.333811
rna-XM_060339676.1	rna-XM_004243320.4	0.448065	2.09051	0.214333
rna-XM_060335995.1	rna-XM_004233148.4	0.0532794	0.23227	0.229386
rna-XM_060337119.1	rna-XM_004233360.4	0.113567	0.672027	0.168991
rna-XM_060337119.1	rna-XM_004232046.4	0.0222052	0.320371	0.0693107
rna-XM_060357446.1	rna-XM_004241930.4	0.0709497	0.442381	0.160382
rna-XM_060357446.1	rna-XM_004245802.4	0.138452	0.831513	0.166507
rna-XM_060357446.1	rna-XM_004244657.4	0.203839	0.847809	0.240431
rna-XM_060343438.1	rna-NM_001246901.1	0.0206776	0.22327	0.0926124
rna-XM_060348651.1	rna-XM_004236166.4	0.0695897	0.201652	0.345099
rna-XM_060351514.1	rna-XM_004245802.4	0.0554056	0.463366	0.119572
rna-XM_060351514.1	rna-XM_004244657.4	0.211142	0.971455	0.217346
rna-XM_060319711.1	rna-XM_004231531.4	0.101458	0.609867	0.166361
rna-XM_060319711.1	rna-XM_004233169.4	0.1631	1.88692	0.0864371
rna-XM_060323896.1	rna-XM_004241930.4	0.212032	1.07407	0.197411
rna-XM_060323896.1	rna-XM_004244657.4	0.141697	0.500242	0.283256
rna-XM_060323896.1	rna-XM_004245802.4	0.170759	0.923249	0.184954
rna-XM_060337022.1	rna-XM_004233169.4	0.0476859	1.27203	0.037488
rna-XM_060337022.1	rna-XM_004231531.4	0.178855	1.76741	0.101196
